# Supplementary material for: Evaluation of nationwide supplementary immunization in Lao People's Democratic Republic: Population-based seroprevalence survey of anti-measles and anti-rubella IgG in children and adults, mathematical modelling and a stability testing of the vaccine
Source: PLoS One. 2018 Mar 29;13(3):e0194931. doi: 10.1371/journal.pone.0194931 (PMC5875789; doi:10.1371/journal.pone.0194931)
Supplement: S3 Table — (XLSX) [file pone.0194931.s003.xlsx]

## Sheet: Sheet1
Age	Sex	Measles=>120_ Pos=1/Neg=0	Rubella=>10_ Pos=1/Neg=0
1	2	0	1
2	2	0	1
2	1	0	0
2	1	1	1
2	2	0	0
1	1	1	1
1	2	0	0
2	1	1	1
1	2	0	1
2	1	1	0
2	2	0	0
2	1	0	0
2	2	0	0
2	2	1	1
2	2	1	1
2	2	0	1
1	1	1	1
2	2	0	1
1	2	1	1
2	2	1	0
1	1	1	1
2	1	0	0
1	2	1	1
2	2	1	0
3	1	0	1
3	1	1	1
1	1	0	0
1	1	0	1
2	2	0	1
2	1	1	1
1	2	1	1
2	1	1	1
1	2	0	1
1	1	0	0
2	2	0	0
1	1	1	1
1	2	1	1
1	1	0	1
2	2	0	0
2	2	0	1
2	1	1	1
1	2	0	0
1	2	0	1
2	1	0	1
2	1	1	1
1	2	1	1
2	1	1	1
2	1	1	1
2	2	0	1
1	1	0	1
2	2	1	0
1	2	1	1
1	2	1	1
1	2	1	1
1	1	0	0
1	2	1	1
1	2	1	1
2	1	0	0
2	1	0	0
2	2	0	1
2	2	0	1
2	2	1	1
1	2	0	1
2	1	1	1
2	2	0	1
2	2	0	0
2	1	0	0
2	1	0	0
2	2	1	1
2	2	0	0
2	2	0	0
2	2	1	1
1	1	1	1
1	1	0	1
1	1	0	1
1	1	1	0
1	1	0	1
3	1	1	0
1	1	0	1
2	2	1	1
2	1	0	1
1	2	1	1
3	2	1	1
2	2	1	1
2	1	0	1
1	2	0	0
1	1	1	1
2	2	0	0
2	2	1	1
2	2	1	0
2	2	0	0
2	2	0	1
2	1	0	0
2	1	0	1
2	1	0	0
2	2	1	1
1	1	1	1
2	1	1	1
2	1	1	1
2	1	1	1
1	1	0	1
1	2	0	1
1	1	0	0
1	1	1	1
1	2	1	1
2	2	0	0
3	2	1	0
2	1	0	0
2	2	0	0
1	1	0	0
2	1	0	0
2	1	1	0
1	1	1	0
2	1	1	0
1	1	0	1
2	2	0	0
1	2	0	0
2	2	1	1
1	1	1	1
2	1	1	1
1	1	1	1
1	2	1	1
1	1	1	1
1	2	1	1
1	1	1	1
1	1	1	1
1	1	1	1
1	1	0	1
2	1	1	0
1	1	0	1
2	2	1	0
2	2	0	0
1	2	1	1
1	2	0	1
1	2	1	1
2	1	1	0
2	1	1	0
2	2	0	1
2	1	1	0
2	1	1	0
3	2	1	1
2	1	1	1
2	1	1	1
2	1	1	0
2	1	1	0
2	1	1	0
2	1	1	1
1	1	1	1
1	1	1	1
1	1	0	1
1	1	1	1
1	1	1	1
1	1	1	1
2	1	0	0
1	2	0	1
1	1	1	1
2	1	1	1
2	2	1	1
2	2	1	1
1	2	1	1
1	1	0	1
1	1	0	0
2	1	0	0
1	2	0	0
1	1	0	1
2	2	1	1
4	1	1	1
2	1	0	0
1	1	0	0
1	1	1	1
1	2	0	1
1	2	0	0
1	2	1	1
1	1	0	0
2	2	0	1
2	2	0	1
1	1	0	1
2	1	1	1
1	1	0	1
2	1	0	1
1	2	0	0
1	1	0	0
1	1	1	1
3	1	1	0
1	1	1	1
1	2	0	1
2	1	1	0
1	2	0	1
2	1	1	0
2	1	1	0
2	1	1	0
2	2	1	1
1	1	0	0
2	1	1	1
1	1	0	1
2	1	0	1
3	2	1	1
2	1	1	0
3	1	0	0
1	2	0	0
1	1	1	1
2	2	0	0
2	1	0	0
1	1	0	0
1	2	1	1
1	1	1	1
3	2	0	0
1	2	0	0
1	2	0	0
3	1	1	0
2	2	1	0
2	2	0	0
2	2	0	0
2	1	0	0
1	1	1	1
2	2	1	0
2	2	1	0
1	1	1	1
1	2	1	1
1	1	1	0
2	1	1	0
1	1	1	1
1	1	1	1
1	1	1	1
2	2	1	0
1	2	0	0
2	2	1	0
2	2	1	0
2	2	1	0
2	2	1	1
2	1	0	0
2	2	1	0
1	2	0	0
1	1	1	1
1	1	1	0
2	2	1	0
1	2	1	1
2	1	1	0
1	2	0	0
3	2	0	0
2	1	0	0
2	2	0	0
1	2	0	0
1	1	0	0
1	1	0	0
2	2	0	0
2	2	0	0
1	2	0	0
1	1	0	0
2	1	0	0
1	1	0	0
2	1	0	0
2	2	1	0
1	2	1	0
2	2	1	1
2	2	0	1
2	2	0	0
2	1	1	1
2	1	0	1
1	2	0	0
2	2	0	0
2	2	0	0
1	2	0	0
2	2	0	0
1	2	1	1
1	2	1	1
1	2	0	1
1	1	1	1
2	1	0	0
2	1	0	1
2	2	0	0
2	2	0	0
2	2	0	0
1	1	0	0
2	1	1	1
2	1	1	1
2	1	1	0
2	2	0	1
2	2	0	1
1	2	0	0
1	1	0	0
2	2	0	0
1	1	0	0
2	1	0	0
1	1	0	0
1	2	0	0
2	2	1	1
1	2	1	0
2	2	1	1
2	1	1	1
3	2	1	1
2	1	1	0
2	2	0	1
1	2	1	1
3	1	1	0
1	1	0	0
1	1	1	1
2	1	1	1
2	1	1	1
2	2	1	1
2	2	1	1
1	1	1	1
1	2	0	0
2	2	0	0
1	1	0	0
1	2	0	0
1	1	0	1
1	1	0	1
1	2	0	0
1	1	0	0
1	2	0	1
1	2	0	0
2	1	1	0
2	1	1	0
2	1	1	0
1	2	1	0
2	1	0	0
1	1	0	0
1	1	1	1
2	2	1	0
2	2	1	1
2	2	1	0
2	1	0	0
2	1	1	1
2	1	1	1
1	1	0	1
2	1	0	0
1	2	1	1
2	1	0	0
2	1	0	0
2	2	1	0
2	1	1	1
2	1	0	0
2	2	0	1
2	2	1	1
2	1	0	1
1	1	0	1
1	2	0	1
1	2	1	1
1	2	1	1
1	1	1	1
2	1	0	1
1	2	0	1
1	2	0	1
1	2	0	0
1	1	1	1
1	2	0	0
2	1	0	0
2	1	0	0
1	2	0	0
1	1	1	1
2	1	1	0
2	1	0	0
2	1	1	1
1	2	1	1
2	2	0	0
1	1	1	1
3	2	1	0
1	1	0	0
2	1	0	0
2	1	0	0
2	2	1	1
2	1	1	1
2	1	0	0
3	1	0	0
1	1	0	0
2	2	1	0
2	2	1	1
4	2	0	1
3	2	1	1
3	2	0	0
2	2	0	0
2	2	1	0
3	1	1	0
2	2	0	0
2	1	0	0
2	1	0	0
2	1	1	1
2	2	1	1
2	1	0	0
3	2	0	0
2	2	0	0
1	1	0	0
2	1	0	0
2	1	1	1
2	1	0	0
1	1	0	0
2	1	0	0
2	1	0	0
1	2	0	0
1	1	1	1
1	1	0	0
1	1	0	0
3	1	0	0
2	1	0	0
1	1	0	0
2	1	0	0
1	1	0	0
2	1	0	0
1	1	1	1
1	1	0	1
1	2	1	0
2	2	1	1
1	2	0	1
1	1	1	1
1	2	1	1
2	1	1	1
2	1	1	1
2	1	1	1
1	1	1	0
1	2	1	1
1	2	0	0
2	2	1	0
1	2	0	1
11	2	1	1
8	2	1	1
8	1	1	1
13	2	1	1
7	2	1	1
11	2	1	1
10	1	1	1
14	1	1	1
7	1	1	1
7	1	0	1
11	2	1	1
6	2	0	1
10	2	1	1
10	1	0	1
10	2	1	1
5	1	1	1
12	2	1	1
9	2	1	1
8	2	1	1
14	2	1	1
14	2	1	0
13	1	1	1
8	2	1	1
8	1	1	1
11	2	1	1
11	2	1	1
12	2	1	1
14	2	1	1
10	2	1	1
5	1	0	1
8	2	1	1
10	1	0	1
7	1	0	1
11	2	1	1
10	1	1	1
10	2	1	1
15	1	1	1
14	1	1	1
11	2	1	1
11	1	1	1
12	1	1	1
14	1	1	1
11	1	1	1
14	1	1	1
13	1	0	1
11	2	0	1
13	1	0	1
14	1	1	1
12	2	0	1
9	2	0	1
8	1	1	1
11	2	1	1
11	2	1	1
12	1	1	1
7	1	1	1
11	2	1	1
7	1	1	1
6	2	0	1
6	1	0	1
6	2	1	0
7	2	1	1
7	2	1	1
6	1	0	1
6	2	0	0
7	1	0	0
6	2	1	1
5	2	0	1
6	2	0	1
5	1	0	1
5	1	1	1
7	1	1	1
6	2	0	1
8	2	1	1
13	1	1	1
9	1	1	1
7	2	0	1
14	2	1	1
14	2	1	1
14	2	1	1
14	1	1	1
10	2	1	1
8	1	1	1
11	1	1	1
6	1	1	1
12	1	1	1
10	1	0	1
5	2	0	1
13	2	1	1
9	2	1	1
11	2	1	1
7	2	1	1
12	1	1	1
12	1	1	1
13	1	1	1
7	2	0	1
13	1	0	1
12	2	1	1
10	2	1	1
6	2	1	1
8	1	1	1
11	2	1	1
12	2	1	1
9	2	1	1
12	2	1	1
8	1	1	1
8	2	1	1
9	2	1	1
10	1	1	1
7	1	1	1
5	2	1	1
7	2	1	1
10	2	0	1
13	1	1	1
10	1	1	1
5	2	1	1
6	1	1	1
7	2	1	1
11	2	1	1
5	2	1	1
4	2	1	1
11	1	0	1
9	2	0	1
6	2	1	1
7	1	1	1
10	2	1	1
7	1	0	0
9	2	1	1
8	1	1	1
5	1	1	1
5	1	1	1
14	2	1	1
13	2	1	1
12	1	1	1
10	2	1	1
14	1	1	1
7	2	1	1
13	2	1	1
14	2	1	1
12	2	1	0
10	2	1	1
13	2	1	1
7	2	0	1
7	2	1	1
14	2	0	1
11	1	0	0
9	1	1	1
12	2	1	1
12	2	1	1
11	2	1	1
9	2	1	1
13	1	1	1
6	1	1	1
6	2	1	1
14	2	1	1
14	1	1	1
13	2	1	1
14	2	1	1
14	2	1	1
10	1	0	1
11	1	1	1
8	2	1	1
6	1	0	0
11	2	1	1
13	1	1	1
5	1	1	1
7	1	1	1
10	1	1	1
6	1	1	1
14	2	1	1
11	2	1	1
10	2	0	1
12	2	1	1
12	2	1	1
13	1	1	1
12	1	0	1
11	2	1	1
10	2	1	1
14	1	1	1
14	1	1	1
5	1	1	1
6	2	1	0
12	1	0	1
10	1	1	1
13	1	1	1
12	1	0	1
10	2	0	1
14	2	1	1
14	2	1	1
11	1	1	1
12	1	1	1
12	2	1	1
8	2	0	0
13	2	1	0
9	2	1	1
5	2	1	1
6	1	1	1
8	2	0	0
13	1	1	1
9	1	0	0
6	2	1	1
5	2	1	1
7	1	0	0
9	1	1	1
10	2	1	1
9	2	1	1
6	2	0	1
7	1	0	0
9	2	1	1
14	2	1	0
14	1	1	1
5	2	1	0
6	1	1	0
9	1	0	0
10	2	1	1
5	1	0	1
10	2	1	1
7	1	0	0
10	2	1	1
11	2	1	1
13	1	1	1
12	1	1	1
8	2	1	1
13	2	0	1
7	2	1	1
6	2	1	1
9	1	1	1
5	2	1	1
9	2	1	1
6	2	1	1
10	1	1	1
5	2	1	1
13	1	1	1
12	1	1	1
10	2	1	1
13	2	1	1
6	1	0	1
12	1	1	1
9	2	1	1
5	1	1	1
12	2	1	1
5	2	0	0
6	2	1	1
9	2	1	1
12	2	1	1
13	2	1	1
5	1	1	1
7	1	1	0
9	2	1	1
8	2	1	1
11	1	1	1
14	1	1	1
9	1	0	0
8	2	1	1
6	2	1	1
10	2	1	1
7	1	1	1
6	2	1	1
10	1	1	1
8	1	1	1
13	2	1	1
11	2	1	1
10	1	1	1
11	1	1	1
8	1	1	1
7	1	1	1
8	1	1	1
9	1	1	1
7	1	1	1
5	2	1	1
12	2	1	1
12	2	1	1
5	1	0	1
7	2	1	1
8	2	1	1
10	2	1	0
8	2	1	1
6	1	1	1
8	2	1	1
8	2	1	1
8	2	0	0
7	2	0	0
11	2	1	1
8	2	1	1
6	1	1	1
10	1	1	1
7	1	1	1
6	2	0	1
5	1	1	1
6	2	0	1
8	1	0	1
7	1	1	0
10	2	1	1
10	1	1	1
10	1	1	1
10	2	1	0
12	2	1	1
5	1	0	0
8	1	0	0
8	1	1	1
7	1	0	1
14	1	1	1
14	2	1	1
5	1	1	1
8	1	1	1
7	1	1	1
8	1	1	1
6	2	1	1
14	2	1	1
14	2	1	1
7	1	1	0
10	1	1	1
13	2	1	1
13	2	1	1
19	1	1	1
19	1	1	1
17	1	1	1
16	1	1	1
19	2	1	1
15	2	1	1
16	2	1	1
17	2	1	1
16	1	1	0
17	1	1	1
17	1	1	1
17	2	1	1
15	1	1	1
17	2	1	1
16	1	1	1
19	1	1	1
16	1	1	1
18	1	1	1
19	2	1	0
19	2	1	1
17	2	1	1
18	2	1	1
16	2	1	0
17	2	1	1
17	1	1	1
17	1	1	1
18	1	1	1
15	2	1	1
17	2	1	1
15	2	1	1
18	2	0	1
16	2	1	1
16	2	1	1
16	2	1	0
16	2	1	1
15	1	1	1
19	2	1	1
15	2	1	1
17	2	1	0
18	1	1	1
15	2	1	1
15	2	1	1
17	2	1	1
17	1	1	1
18	2	0	1
16	2	0	1
18	2	1	1
14	1	1	1
18	1	1	1
15	2	1	1
18	2	1	1
18	2	1	1
14	1	1	1
17	1	1	1
19	2	1	1
19	1	1	1
15	2	1	0
15	1	1	1
19	2	1	1
15	1	1	1
19	2	1	1
18	2	1	1
16	2	1	1
19	2	0	1
17	2	1	1
19	2	0	1
17	2	1	1
17	2	1	1
18	2	1	1
15	2	1	1
16	2	1	1
19	2	1	1
16	2	1	1
17	2	1	1
15	2	1	0
16	1	1	0
18	2	1	0
16	1	0	1
17	2	1	1
17	2	1	1
17	1	1	1
19	2	1	1
18	2	1	1
15	1	1	1
18	1	1	1
16	2	1	1
16	1	1	1
16	2	1	1
16	2	1	1
16	2	1	1
18	1	1	1
16	2	1	1
16	2	1	1
16	1	1	1
17	2	1	1
18	2	1	1
15	2	1	1
17	2	1	1
18	2	1	1
16	1	0	1
17	2	1	1
17	1	1	1
19	1	1	1
17	2	1	1
16	2	1	1
17	2	1	1
16	2	1	1
16	1	1	1
17	1	1	1
16	1	1	1
16	2	1	1
17	2	1	1
17	1	1	1
15	1	1	1
18	1	1	1
17	1	1	1
13	2	1	1
16	1	1	1
17	1	1	1
17	1	1	1
13	1	0	0
15	2	0	0
14	2	0	0
14	1	0	0
18	1	1	1
15	1	0	0
15	1	1	1
15	1	1	1
16	1	1	1
16	1	1	1
16	1	1	1
18	1	1	1
15	1	1	1
17	2	1	1
15	1	1	1
15	1	1	1
17	2	1	0
19	2	1	1
17	1	1	1
19	2	1	0
18	1	1	0
17	2	1	1
19	1	1	1
18	1	1	1
16	2	1	1
16	2	1	1
18	2	1	1
16	2	0	1
16	1	1	1
18	2	1	1
15	2	1	1
15	2	1	1
15	2	1	1
15	2	1	1
18	2	1	1
15	2	1	1
17	2	1	1
17	2	0	1
17	2	1	0
16	1	1	1
18	1	0	0
17	1	1	1
17	2	1	1
16	2	1	1
15	2	1	1
16	2	1	1
16	2	0	1
17	2	1	1
16	2	1	1
16	2	1	1
18	2	1	1
18	2	1	1
17	2	1	1
18	2	1	0
17	1	1	1
17	2	1	1
15	2	0	1
19	1	1	1
17	2	1	1
17	1	1	1
15	1	1	1
19	2	1	1
18	1	1	1
15	2	1	1
18	1	0	1
17	1	1	1
15	2	1	1
19	2	1	1
15	1	1	1
18	2	1	1
18	1	1	1
15	2	1	0
15	2	1	1
16	1	1	1
17	1	1	1
16	1	1	1
19	2	1	1
18	1	1	1
19	2	1	0
19	2	1	1
18	2	1	1
15	1	1	1
19	1	1	1
17	2	0	0
17	1	1	1
18	1	1	1
15	2	1	1
17	2	1	1
15	2	1	1
18	2	1	1
17	2	1	1
17	2	1	0
17	1	1	1
16	1	1	1
16	1	0	0
17	2	1	1
16	2	1	0
15	1	1	1
15	2	0	1
15	2	1	1
18	2	1	1
16	2	1	1
17	2	1	1
16	2	1	1
16	2	1	1
16	1	1	1
17	1	1	1
16	1	1	1
16	1	1	1
15	1	1	1
16	2	1	1
16	2	1	1
15	2	1	1
16	1	1	1
16	2	1	1
15	2	1	1
15	1	1	0
15	2	1	1
15	2	1	1
16	1	1	1
15	2	1	1
16	1	1	1
17	1	1	1
15	2	1	1
14	2	1	1
18	2	1	1
17	1	1	1
19	2	1	0
19	1	1	0
16	2	1	1
17	2	1	1
16	2	1	1
14	2	1	1
16	1	1	1
14	2	1	1
17	2	1	1
19	2	1	1
16	2	1	1
16	2	1	1
15	2	1	1
16	2	1	1
15	2	1	1
15	2	1	1
17	1	1	1
14	2	1	1
14	2	1	1
19	2	1	1
18	2	1	1
18	2	1	1
18	2	1	1
16	1	1	1
12	2	1	1
16	2	1	1
17	2	0	0
17	2	1	0
16	2	1	1
15	2	1	1
15	2	1	0
15	2	1	1
16	2	1	0
17	2	1	0
17	2	1	1
17	2	1	1
18	2	1	1
16	2	1	1
15	1	1	1
18	2	1	0
15	2	1	1
18	1	1	1
15	1	1	1
17	2	1	0
17	2	1	0
15	2	0	0
15	2	1	1
15	1	1	1
18	1	1	1
19	2	1	1
18	2	1	1
15	2	1	1
16	2	1	1
15	2	1	1
15	2	1	1
18	2	1	1
15	2	1	1
18	2	1	1
16	2	1	1
17	2	1	1
18	2	1	1
17	2	1	0
16	1	1	1
18	2	1	0
16	2	1	1
50	1	1	1
49	1	1	0
46	1	1	1
46	2	1	1
51	2	1	1
59	1	1	0
59	2	1	1
43	2	1	1
53	1	1	1
64	2	1	1
42	1	1	1
43	1	1	1
66	2	1	0
66	2	1	1
66	2	1	1
54	1	1	1
49	1	1	1
61	1	1	1
64	1	1	0
63	2	1	0
61	2	1	1
51	2	1	1
59	2	1	1
63	1	1	1
58	2	1	1
46	2	1	1
52	2	1	1
41	1	1	1
54	2	1	0
64	1	1	1
70	2	1	1
71	1	1	1
55	1	1	0
55	1	1	1
55	2	1	1
53	1	1	1
57	2	1	1
52	2	1	1
61	1	1	1
59	1	1	1
50	2	1	0
63	2	1	1
60	2	1	1
58	2	1	1
48	2	1	1
45	1	1	1
62	2	1	1
50	1	1	1
60	1	1	1
62	2	1	1
52	1	1	1
45	2	1	0
44	1	1	0
52	1	1	1
55	1	1	1
66	1	1	1
46	2	1	1
60	1	1	1
42	2	1	1
44	2	1	1
46	2	1	1
42	2	1	1
44	2	1	1
58	1	1	1
42	2	1	1
43	2	1	0
40	2	1	0
43	1	1	1
44	2	1	0
61	1	1	1
45	1	1	1
48	1	1	0
47	2	1	1
47	2	1	1
57	1	1	0
65	2	1	1
62	2	1	0
60	2	1	1
53	1	1	1
40	2	1	1
45	2	1	1
48	2	1	0
52	2	1	1
53	1	1	1
68	2	1	1
40	2	1	1
44	2	1	1
53	1	1	1
74	1	1	0
55	1	1	1
45	2	1	1
56	1	1	1
55	1	1	1
55	1	1	1
40	2	1	1
56	2	1	1
55	2	1	1
51	1	1	1
53	2	1	1
45	2	1	1
50	2	1	1
51	2	1	1
49	1	1	1
40	2	1	1
40	2	1	1
54	1	1	1
51	1	1	1
44	1	1	1
54	1	1	1
63	2	1	1
45	1	1	0
51	2	1	1
59	1	1	1
43	1	1	1
42	1	1	1
44	2	1	1
41	2	1	0
46	1	1	0
46	1	1	0
56	1	1	1
66	1	1	1
56	1	1	0
44	2	1	1
59	1	1	0
60	1	1	1
45	1	1	1
45	1	1	1
58	1	1	1
80	1	1	1
70	1	1	1
64	2	1	1
76	2	1	1
42	1	1	0
69	1	1	0
47	2	1	0
56	1	1	0
57	1	1	1
56	2	1	0
44	2	1	1
53	2	1	1
44	1	1	1
58	1	1	0
56	2	1	0
44	2	1	0
65	1	1	1
68	1	1	1
52	2	1	1
52	2	1	0
49	1	1	0
50	2	1	1
49	2	1	1
50	1	0	1
46	2	1	1
79	2	0	0
46	1	1	1
48	1	1	0
58	2	1	0
50	1	1	1
49	2	1	1
46	2	1	1
51	2	1	1
50	2	1	0
60	1	1	1
54	1	1	1
64	1	1	1
45	1	1	1
42	1	1	1
40	2	1	1
41	1	1	1
41	2	1	1
43	2	1	1
48	2	1	1
50	1	1	1
64	1	1	1
46	2	1	1
53	1	1	1
51	2	1	1
54	2	1	1
51	2	1	1
47	1	1	1
48	2	1	0
56	1	1	1
61	2	1	0
41	2	1	1
42	2	1	1
49	1	1	1
48	1	1	1
47	1	1	1
54	2	1	1
55	2	1	1
52	2	1	1
53	1	1	1
49	1	1	1
52	2	1	1
50	2	1	1
60	2	1	1
60	2	1	1
42	2	1	1
58	2	1	1
50	2	1	1
54	1	1	1
55	2	1	1
48	1	1	1
49	1	1	1
50	2	1	0
50	2	1	0
47	1	1	1
53	2	1	0
53	2	1	1
45	2	1	1
80	2	1	1
44	1	1	1
77	1	1	1
45	2	1	1
54	1	1	1
53	2	1	1
57	1	1	1
54	2	1	1
56	2	1	1
44	2	1	1
52	1	1	1
45	2	1	1
40	2	1	1
70	1	1	0
73	1	1	1
57	2	1	1
61	1	1	0
55	1	1	1
55	1	1	1
65	1	1	1
75	2	1	1
48	1	1	1
75	2	1	0
70	2	1	1
65	2	1	1
43	2	1	1
46	1	1	1
49	2	1	1
56	1	1	0
56	1	1	1
51	2	1	1
45	1	1	1
43	1	1	1
44	1	1	1
61	1	1	1
45	1	1	1
41	1	0	0
50	2	1	1
60	2	1	1
44	1	1	0
70	2	1	1
61	2	1	1
65	2	1	1
46	1	1	1
50	2	1	1
60	2	1	1
57	2	1	1
48	2	1	0
47	2	1	1
53	2	1	1
48	2	1	1
61	2	1	1
46	1	1	1
58	2	1	1
52	2	1	1
54	2	1	0
56	1	1	1
51	1	1	1
59	2	1	1
48	1	1	1
45	1	1	0
53	1	1	1
49	1	1	0
70	2	1	1
48	2	1	1
54	1	1	1
77	2	1	0
48	2	1	1
49	2	1	0
52	2	1	1
52	1	1	1
65	1	1	1
51	1	1	1
60	2	1	1
42	2	1	1
43	2	1	1
52	1	1	1
51	2	1	1
59	1	1	1
59	2	1	1
75	2	1	1
66	2	1	1
27	1	1	0
28	2	1	1
26	2	1	1
33	1	1	1
35	2	1	1
36	1	1	1
26	2	1	1
29	1	1	1
21	2	1	1
25	1	1	1
29	2	1	0
32	1	1	1
26	2	1	1
37	1	1	1
30	1	1	1
30	2	1	1
24	2	1	1
38	1	1	0
19	2	1	1
31	1	1	1
42	1	1	1
32	2	1	0
35	1	1	1
22	2	0	1
30	1	1	1
37	2	1	1
37	1	1	0
28	2	1	1
36	1	1	1
41	2	1	1
41	2	1	1
26	2	1	1
20	2	1	0
27	1	0	1
34	2	1	0
36	1	1	1
44	2	1	1
21	2	1	0
26	1	1	1
38	2	1	1
44	1	1	1
25	2	1	0
35	2	1	0
36	1	1	1
26	2	1	0
26	1	1	1
28	2	1	1
31	1	1	0
41	2	1	1
33	2	1	0
35	1	1	1
37	1	1	0
37	2	1	1
32	2	1	1
38	1	1	1
30	2	1	1
35	1	1	1
47	2	1	1
31	1	1	1
32	2	1	1
34	2	1	1
34	1	1	1
34	2	1	1
42	1	1	1
39	2	1	1
41	2	1	0
34	1	1	1
38	2	1	1
31	2	1	1
34	1	1	0
27	2	1	1
34	2	1	0
34	2	1	0
32	1	1	1
44	2	1	1
46	2	1	0
32	2	1	1
35	1	1	1
46	2	1	1
33	2	1	1
33	1	1	1
49	1	1	1
45	1	1	1
55	2	1	1
32	2	1	1
33	2	1	1
25	2	1	1
28	2	1	0
34	1	1	1
43	2	1	1
35	2	1	1
40	1	1	1
43	2	1	1
24	2	1	1
27	1	1	1
30	2	1	0
44	1	1	0
30	2	1	1
40	2	1	1
34	2	1	1
24	2	1	1
34	1	1	1
25	2	1	1
30	1	1	0
27	1	1	1
28	2	1	1
22	2	1	1
32	1	1	1
32	2	1	1
35	1	1	1
30	2	1	1
36	2	1	1
43	2	1	1
23	2	1	1
26	1	1	1
22	2	1	1
32	1	1	0
23	2	1	1
28	1	1	1
19	2	1	1
23	1	1	1
23	2	1	1
30	2	1	0
28	1	1	1
21	2	1	1
23	1	1	1
18	2	1	1
28	2	1	0
40	1	1	1
26	1	1	1
27	2	1	1
30	2	1	1
35	1	1	1
30	2	1	1
23	2	1	0
30	1	1	1
40	2	1	0
25	2	1	0
32	1	1	1
40	2	1	1
42	1	1	1
22	2	1	0
26	1	1	0
19	2	1	1
23	1	1	1
26	2	1	1
28	1	1	1
19	2	1	0
28	1	1	0
20	2	0	1
24	1	1	1
36	2	1	1
30	1	1	1
35	2	1	1
20	2	1	1
25	2	1	1
28	1	1	1
35	2	1	1
38	1	1	1
32	2	1	1
35	2	1	1
37	1	1	0
25	1	1	1
26	2	1	1
40	2	1	0
25	2	1	0
34	2	1	0
25	2	1	0
32	1	1	1
38	2	1	0
21	2	1	1
31	1	1	0
22	2	1	1
24	1	1	1
23	2	1	1
27	1	1	1
32	1	1	1
36	2	1	0
25	1	1	1
29	2	1	0
42	2	1	1
43	2	1	0
19	1	1	1
22	2	1	1
37	2	1	1
40	1	1	1
19	1	1	1
34	2	1	1
36	1	1	0
20	2	1	1
24	1	1	1
43	2	1	1
28	1	1	0
23	2	1	1
22	2	1	1
28	1	1	0
22	1	1	1
21	2	1	1
29	1	0	1
25	2	1	1
31	1	1	1
25	2	1	1
31	1	1	1
19	2	1	1
23	2	1	1
31	1	1	1
23	2	1	0
28	1	1	1
24	2	1	1
27	1	1	1
20	2	1	1
28	1	1	0
27	2	1	1
28	1	1	1
28	1	1	1
29	2	1	1
24	2	1	1
26	1	1	1
29	2	1	0
30	1	1	1
23	2	1	1
24	1	1	1
28	2	1	1
30	1	1	1
27	2	1	1
35	1	1	1
20	2	1	1
21	1	1	1
25	2	1	1
39	1	1	1
31	2	1	1
34	1	1	1
25	2	1	1
35	1	1	1
25	2	1	1
29	1	1	1
24	2	1	1
28	1	1	1
30	2	1	1
42	1	1	1
28	2	1	1
35	1	1	0
33	2	1	1
39	1	1	1
34	2	1	1
37	1	1	0
29	2	1	1
30	1	1	0
25	2	1	1
30	1	1	1
23	2	1	1
30	1	1	1
30	2	1	1
31	1	1	1
25	2	1	1
30	1	1	1
29	2	1	1
36	1	1	1
29	2	1	1
30	1	1	1
30	2	1	0
32	1	1	1
30	1	1	1
32	2	1	0
24	2	1	0
29	1	1	1
23	2	1	1
27	1	1	1
28	2	1	1
29	1	1	0
25	2	1	1
32	1	1	1
27	1	1	1
28	2	1	1
28	2	1	1
34	1	1	1
34	1	1	1
21	1	1	1
27	2	1	1
41	2	1	0
33	2	1	1
38	1	1	0
39	2	1	1
29	2	1	1
32	1	1	1
24	2	1	1
26	1	1	1
39	2	1	1
20	2	1	0
26	1	1	1
30	2	1	1
18	2	1	1
28	2	1	0
29	1	1	1
27	2	1	0
31	1	1	1
28	2	1	1
39	1	1	1
31	2	1	1
41	2	1	1
31	1	1	1
31	2	1	1
27	2	1	1
38	1	1	0
22	2	1	1
31	1	1	1
33	1	1	1
19	2	1	0
26	1	1	0
45	1	1	1
19	2	1	0
20	1	1	1
30	1	1	1
36	2	1	1
33	2	1	1
43	1	1	1
32	1	1	1
33	2	1	1
33	1	1	1
33	2	1	0
20	2	1	0
24	1	1	1
33	2	1	1
42	1	1	1
22	2	1	1
29	1	1	1
43	2	1	1
43	1	1	1
39	2	1	1
41	1	1	1
43	2	1	1
35	2	1	1
43	1	1	0
21	2	1	0
24	1	1	0
23	2	1	1
26	1	1	1
31	2	1	1
32	1	1	1
19	2	1	0
25	1	1	1
20	1	1	1
21	2	1	1
27	1	1	0
28	2	1	0
34	2	1	1
38	1	1	1
42	2	1	1
26	2	1	1
32	1	1	1
25	2	1	0
20	2	1	1
22	1	1	1
29	2	1	1
31	1	1	1
34	1	1	1
36	2	1	0
22	2	1	0
25	1	1	1
26	2	1	0
24	2	1	1
28	1	1	0
34	2	1	1
34	1	1	1
30	2	1	0
31	1	1	1
28	2	1	1
30	1	1	1
36	2	1	0
42	1	1	1
39	2	1	0
33	2	1	0
43	2	1	1
26	2	1	1
32	1	1	0
23	2	1	1
42	2	1	1
24	2	1	1
31	1	1	1
22	2	1	1
24	1	1	1
42	1	1	1
33	2	1	0
40	1	1	1
25	1	1	1
25	2	1	0
26	2	1	0
30	1	1	1
28	2	1	1
46	1	1	1
33	2	1	0
46	1	1	1
31	1	1	1
32	2	1	1
26	2	1	1
49	2	1	1
36	2	1	1
38	1	1	1
23	2	1	1
31	2	1	1
31	1	1	0
31	2	1	0
34	1	1	1
37	2	1	1
44	1	1	1
41	2	1	1
42	1	1	1
37	2	1	1
43	1	1	1
30	1	1	0
31	2	1	1
21	2	1	1
24	1	1	1
45	1	1	1
25	2	1	1
26	1	1	1
44	2	1	1
29	2	1	1
31	1	1	1
31	2	1	1
39	1	1	1
29	1	1	1
31	2	1	0
34	2	1	0
40	1	1	1
30	2	1	1
36	1	1	0
21	1	0	1
23	2	1	1
30	1	1	1
35	2	1	0
24	2	1	1
31	1	1	0
33	2	1	1
39	1	1	1
50	2	1	1
39	2	1	0
40	1	1	1
49	1	1	1
39	2	1	1
48	1	1	0
22	2	1	1
21	2	1	1
42	2	1	1
31	2	1	1
43	2	1	1
38	2	1	1
39	1	1	0
30	2	1	1
25	2	1	1
25	1	1	1
48	1	1	1
37	2	1	1
47	2	1	1
45	2	1	0
53	2	1	1
38	2	1	0
56	1	1	1
25	2	1	1
48	2	1	1
53	2	1	1
25	2	1	1
43	1	1	1
22	2	1	0
30	1	1	1
30	2	1	0
35	1	1	1
22	2	1	0
27	1	0	1
20	2	1	0
23	1	1	1
24	2	1	0
25	1	1	1
30	2	1	0
36	1	1	0
23	2	1	0
32	2	1	0
36	2	1	1
34	2	1	0
35	1	1	1
30	2	1	1
31	1	1	1
24	1	1	1
34	2	1	1
43	2	1	1
31	1	1	1
34	2	1	1
40	2	1	1
36	2	1	1
36	1	1	1
33	2	1	1
40	1	1	1
38	2	1	0
42	1	1	1
37	2	1	1
43	1	1	1
25	1	1	1
27	2	1	0
46	2	1	1
24	2	1	0
30	1	1	0
35	2	1	1
38	1	1	1
45	2	1	0
20	2	1	1
30	2	1	1
25	1	1	1
25	2	0	0
28	1	1	1
23	1	1	0
27	2	1	0
25	1	1	1
27	2	1	1
29	1	1	0
35	2	1	0
23	2	1	0
31	1	1	1
27	1	1	1
31	2	1	1
27	2	1	1
27	1	1	0
30	2	1	1
19	1	1	1
32	1	1	1
27	2	1	0
36	1	1	0
45	2	1	0
38	2	1	1
39	1	1	1
22	1	1	1
23	2	1	1
28	2	1	1
31	1	1	1
49	2	1	0
49	2	1	1
40	2	1	1
48	1	1	1
48	2	1	1
35	1	1	1
38	2	1	1
32	2	1	1
34	1	1	1
32	2	1	1
42	1	1	1
19	2	1	1
26	2	1	1
28	1	1	0
40	2	1	1
35	2	1	1
40	2	1	1
24	2	1	1
31	2	1	0
24	2	1	1
26	1	1	1
47	2	1	0
25	2	1	1
32	1	1	0
39	2	1	0
43	2	1	0
47	2	1	1
48	1	1	0
35	2	1	1
38	1	1	1
38	2	1	1
47	1	1	1
47	2	1	1
31	2	1	1
32	1	1	0
32	2	1	1
32	1	1	1
26	1	1	1
33	2	1	1
35	2	1	1
38	1	1	1
30	1	1	0
37	2	1	1
28	2	1	1
29	1	1	1
22	2	1	1
22	1	1	1
27	2	1	1
27	1	1	0
18	2	1	0
19	1	1	1
35	2	1	1
39	1	1	1
31	2	1	0
33	1	1	1
28	2	1	1
36	1	1	1
23	1	1	0
23	2	1	0
28	1	1	1
30	2	1	0
20	1	1	0
21	2	1	1
30	2	1	0
40	1	1	0
20	2	1	0
25	1	1	1
20	2	1	0
27	1	1	0
19	2	1	0
21	1	1	0
32	2	1	1
38	1	1	1
25	2	1	1
27	1	1	1
28	2	1	1
28	1	1	1
32	2	1	1
36	1	1	1
23	2	1	1
29	1	1	1
27	1	1	1
30	2	1	0
34	1	1	0
36	2	1	0
33	2	1	1
47	1	1	1
27	1	1	1
27	2	1	1
27	2	1	0
31	1	1	1
24	2	1	1
24	1	1	1
36	2	1	1
41	1	1	1
32	2	1	0
54	1	1	1
19	2	0	1
21	1	1	1
19	2	0	1
38	1	1	1
39	2	1	1
32	1	1	1
35	2	1	1
35	1	1	1
37	2	1	1
45	1	1	1
25	2	1	1
30	1	1	0
24	2	1	1
28	1	1	0
31	2	1	1
35	1	1	1
46	1	1	1
47	2	1	1
28	2	1	1
38	1	1	1
32	2	1	1
40	2	1	0
39	2	1	1
25	2	1	1
26	1	1	1
23	2	1	1
39	1	1	1
42	1	1	1
41	2	1	1
42	1	0	0
20	2	1	1
30	1	1	1
26	2	1	1
31	1	1	1
30	2	1	1
34	1	1	1
36	2	1	0
37	1	1	1
[truncated: 136 more rows]
